# Supplementary material for: Evolutionary history and origins of Dsr-mediated sulfur oxidation
Source: ISME J. 2024 Aug 29;18(1):wrae167. doi: 10.1093/ismejo/wrae167 (PMC11406059; doi:10.1093/ismejo/wrae167)
Supplement: Supplementary_material_wrae167 [file supplementary_material_wrae167.zip]

Archive with 2 entries (2 files):
- Supplementary_Figures.pdf
- Supplementary_wrae167.zip
